# Supplementary material for: Follow the Path: Unveiling an Azole Resistant Candida parapsilosis Outbreak by FTIR Spectroscopy and STR Analysis
Source: J Fungi (Basel). 2024 Oct 30;10(11):753. doi: 10.3390/jof10110753 (PMC11595275; doi:10.3390/jof10110753)
Supplement: Supplementary file 1 [file jof-10-00753-s001.zip]

Archive with 2 entries (2 files):
- Table S1rev.pdf
- Table S2rev.pdf
